# Supplementary material for: Estimating included animal species in mixed crude drugs derived from animals using massively parallel sequencing
Source: Sci Rep. 2021 Mar 18;11:6257. doi: 10.1038/s41598-021-85803-4 (PMC7973747; doi:10.1038/s41598-021-85803-4)
Supplement: Supplementary file 1 — Supplementary Table S1. [file 41598_2021_85803_MOESM1_ESM.xlsx]

## Sheet: first page
Supplementary Information
The title of the manuscript
Estimating included animal species in mixed crude drugs derived from animals using massively parallel sequencing
Full author list
Hiroaki Nakanishi, Katsumi Yoneyama, Masaaki Hara, Aya Takada, Kazuyuki Saito

## Sheet: Table S1
Region	Direction	Species	Sequence (5'-3')
12S	Forward	Primer	CCCAAACTGGGATTAGATACC
		C. elaphus	CCCAAACTGGGATTAGATACC
		R. tarandus	TCCAAACTGGGATTAGATACC
	Reverse	Primer	TACAGAACAGGCTCCTCTAG
		C. elaphus	TATAGAACAGGCTCCTCTAG
		R. tarandus	TATAGAACAGGCTCCTCTAG
16S	Forward	Primer	GCCTGTTTACCAAAAACATCAC
		C. elaphus	GCCTGTTTACCAAAAACATCAC
		R. tarandus	GCCTGTTTACCAAAAACATCAC
	Reverse	Primer	CTCCATAGGGTCTTCTCGTCTT
		C. elaphus	CTCCATAGGGTCTTCTCGTCTT
		R. tarandus	CTCCATAGGGTCTTCTCGTCTT
COI	Forward	Primer	GGWACWGGWTGAACWGTWTAYCCYCC
		C. elaphus	GGAACAGGCTGAACTGTATATCCCCC
		R. tarandus	GGAACAGGTTGAACTGTTTACCCTCC
	Reverse	Primer	TANACYTCNGGRTGNCCRAARAAYCA
		C. elaphus	TATACTTCAGGGTGGCCAAAGAATCA
		R. tarandus	TAAACTTCAGGGTGTCCAAAGAATCA
Supplementary Table S1. The sequences of each primer region in C. elaphus and R. tarandus. Underlined bases are different between C. elaphus and R. tarandus.
